# Supplementary material for: PMRD: a curated database for genes and mutants involved in plant male reproduction
Source: BMC Plant Biol. 2012 Nov 15;12:215. doi: 10.1186/1471-2229-12-215 (PMC3607949; doi:10.1186/1471-2229-12-215)
Supplement: Additional file 1 — Gene ontology terms used to identify male reproduction related genes. [file 1471-2229-12-215-S1.xls]

## Sheet: Sheet1
GO_ID	GO Term	Genes
GO:0009555	pollen development	844
GO:0009556	microsporogenesis	46
GO:0009567	double fertilization forming a zygote and endosper	52
GO:0009677	double fertilization forming two zygotes	2
GO:0009846	pollen germination	74
GO:0009856	pollination	12
GO:0009859	pollen hydration	2
GO:0009860	pollen tube growth	706
GO:0009865	pollen tube adhesion	6
GO:0009875	pollen-pistil interaction	33
GO:0009901	anther dehiscence	28
GO:0010152	pollen maturation	26
GO:0010183	pollen tube guidance	22
GO:0010198	synergid death	4
GO:0010208	pollen wall assembly	38
GO:0010234	tapetal cell fate specification	2
GO:0010480	microsporocyte differentiation	4
GO:0010483	pollen tube reception	6
GO:0010584	pollen exine formation	209
GO:0022619	generative cell differentiation	18
GO:0048232	male gamete generation	37
GO:0048235	pollen sperm cell differentiation	56
GO:0048443	stamen development	182
GO:0048448	stamen morphogenesis	2
GO:0048455	stamen formation	4
GO:0048544	recognition of pollen	1712
GO:0048653	anther development	115
GO:0048654	anther morphogenesis	10
GO:0048655	tapetal layer morphogenesis	15
GO:0048656	tapetal layer formation	3
GO:0048657	tapetal cell differentiation	37
GO:0048658	tapetal layer development	44
GO:0048868	pollen tube development	228
GO:0055046	microgametogenesis	122
GO:0055047	generative cell mitosis	4
GO:0060321	acceptance of pollen	2
GO:0080086	stamen filament development	14
GO:0080092	regulation of pollen tube growth	10
GO:0080110	sporopollenin biosynthetic process	10
GO:0080155	regulation of double fertilization forming a zygot	2
GO:0080166	stomium development	2
